# Supplementary material for: Unraveling the mechanism of tip-enhanced molecular energy transfer
Source: Commun Chem. 2024 Feb 15;7:32. doi: 10.1038/s42004-024-01118-1 (PMC10869822; doi:10.1038/s42004-024-01118-1)
Supplement: Supplementary file 4 — Supplementary Data 1 [file 42004_2024_1118_MOESM4_ESM.xlsx]

## Sheet: Fig5a
freq	im(alpha)
0.00367506	98.9298
0.00385531	105.557
0.00403556	112.027
0.00421581	118.337
0.00439606	124.556
0.00457631	130.671
0.00475656	136.721
0.00493681	142.703
0.00511706	148.64
0.00529731	154.535
0.00547756	160.398
0.00565781	166.244
0.00583806	172.063
0.00601831	177.867
0.00619857	183.667
0.00637882	189.469
0.00655907	195.253
0.00673932	201.046
0.00691957	206.836
0.00709982	212.646
0.00728007	218.454
0.00746032	224.26
0.00764057	230.099
0.00782082	235.934
0.00800107	241.781
0.00818132	247.653
0.00836157	253.535
0.00854182	259.435
0.00872207	265.367
0.00890232	271.31
0.00908258	277.261
0.00926283	283.235
0.00944308	289.249
0.00962333	295.265
0.00980358	301.319
0.00998383	307.39
0.0101641	313.481
0.0103443	319.625
0.0105246	325.77
0.0107048	331.929
0.0108851	338.146
0.0110653	344.388
0.0112456	350.641
0.0114258	356.926
0.0116061	363.266
0.0117863	369.632
0.0119666	376.007
0.0121468	382.436
0.0123271	388.896
0.0125073	395.391
0.0126876	401.917
0.0128678	408.443
0.0130481	415.012
0.0132283	421.64
0.0134086	428.314
0.0135888	435.02
0.0137691	441.761
0.0139493	448.548
0.0141296	455.377
0.0143098	462.231
0.0144901	469.101
0.0146703	476.02
0.0148506	483.006
0.0150308	490.054
0.0152111	497.134
0.0153913	504.233
0.0155716	511.373
0.0157518	518.578
0.0159321	525.855
0.0161123	533.156
0.0162926	540.456
0.0164729	547.796
0.0166531	555.213
0.0168334	562.722
0.0170136	570.29
0.0171939	577.864
0.0173741	585.475
0.0175544	593.168
0.0177346	600.911
0.0179149	608.68
0.0180951	616.521
0.0182754	624.463
0.0184556	632.45
0.0186359	640.437
0.0188161	648.459
0.0189964	656.552
0.0191766	664.736
0.0193569	673.011
0.0195371	681.331
0.0197174	689.65
0.0198976	698.003
0.0200779	706.439
0.0202581	714.974
0.0204384	723.604
0.0206186	732.309
0.0207989	741.056
0.0209791	749.835
0.0211594	758.668
0.0213396	767.58
0.0215199	776.584
0.0217001	785.685
0.0218804	794.852
0.0220606	804.034
0.0222409	813.234
0.0224211	822.528
0.0226014	831.978
0.0227816	841.529
0.0229619	851.09
0.0231421	860.653
0.0233224	870.294
0.0235026	880.079
0.0236829	889.979
0.0238631	899.936
0.0240434	909.937
0.0242236	920.022
0.0244039	930.231
0.0245841	940.539
0.0247644	950.89
0.0249446	961.253
0.0251249	971.676
0.0253051	982.228
0.0254854	992.935
0.0256656	1003.77
0.0258459	1014.68
0.0260261	1025.66
0.0262064	1036.68
0.0263866	1047.72
0.0265669	1058.83
0.0267471	1070.06
0.0269274	1081.46
0.0271076	1093
0.0272879	1104.62
0.0274681	1116.25
0.0276484	1127.95
0.0278286	1139.78
0.0280089	1151.82
0.0281891	1164.01
0.0283694	1176.28
0.0285496	1188.57
0.0287299	1200.88
0.0289101	1213.26
0.0290904	1225.76
0.0292706	1238.39
0.0294509	1251.16
0.0296311	1264.05
0.0298114	1277.07
0.0299916	1290.21
0.0301719	1303.47
0.0303521	1316.85
0.0305324	1330.34
0.0307126	1343.93
0.0308929	1357.61
0.0310732	1371.39
0.0312534	1385.29
0.0314337	1399.34
0.0316139	1413.53
0.0317942	1427.84
0.0319744	1442.26
0.0321547	1456.78
0.0323349	1471.41
0.0325152	1486.17
0.0326954	1501.07
0.0328757	1516.13
0.0330559	1531.32
0.0332362	1546.65
0.0334164	1562.1
0.0335967	1577.68
0.0337769	1593.38
0.0339572	1609.21
0.0341374	1625.18
0.0343177	1641.29
0.0344979	1657.55
0.0346782	1673.99
0.0348584	1690.59
0.0350387	1707.34
0.0352189	1724.24
0.0353992	1741.26
0.0355794	1758.41
0.0357597	1775.7
0.0359399	1793.13
0.0361202	1810.71
0.0363004	1828.45
0.0364807	1846.34
0.0366609	1864.39
0.0368412	1882.61
0.0370214	1901
0.0372017	1919.57
0.0373819	1938.32
0.0375622	1957.26
0.0377424	1976.37
0.0379227	1995.66
0.0381029	2015.1
0.0382832	2034.69
0.0384634	2054.44
0.0386437	2074.35
0.0388239	2094.45
0.0390042	2114.74
0.0391844	2135.23
0.0393647	2155.91
0.0395449	2176.78
0.0397252	2197.83
0.0399054	2219.06
0.0400857	2240.48
0.0402659	2262.09
0.0404462	2283.91
0.0406264	2305.93
0.0408067	2328.17
0.0409869	2350.61
0.0411672	2373.26
0.0413474	2396.12
0.0415277	2419.19
0.0417079	2442.46
0.0418882	2465.94
0.0420684	2489.63
0.0422487	2513.52
0.0424289	2537.62
0.0426092	2561.92
0.0427894	2586.44
0.0429697	2611.16
0.0431499	2636.1
0.0433302	2661.27
0.0435104	2686.71
0.0436907	2712.42
0.0438709	2738.44
0.0440512	2764.76
0.0442314	2791.34
0.0444117	2818.16
0.0445919	2845.2
0.0447722	2872.42
0.0449524	2899.83
0.0451327	2927.45
0.0453129	2955.32
0.0454932	2983.47
0.0456735	3011.91
0.0458537	3040.65
0.046034	3069.68
0.0462142	3098.98
0.0463945	3128.54
0.0465747	3158.36
0.046755	3188.44
0.0469352	3218.78
0.0471155	3249.42
0.0472957	3280.36
0.047476	3311.61
0.0476562	3343.18
0.0478365	3375.06
0.0480167	3407.23
0.048197	3439.7
0.0483772	3472.45
0.0485575	3505.49
0.0487377	3538.83
0.048918	3572.48
0.0490982	3606.46
0.0492785	3640.78
0.0494587	3675.47
0.049639	3710.5
0.0498192	3745.88
0.0499995	3781.59
0.0501797	3817.63
0.05036	3853.98
0.0505402	3890.66
0.0507205	3927.67
0.0509007	3965.04
0.051081	4002.78
0.0512612	4040.91
0.0514415	4079.43
0.0516217	4118.35
0.051802	4157.66
0.0519822	4197.35
0.0521625	4237.42
0.0523427	4277.86
0.052523	4318.69
0.0527032	4359.89
0.0528835	4401.49
0.0530637	4443.48
0.053244	4485.89
0.0534242	4528.71
0.0536045	4571.96
0.0537847	4615.64
0.053965	4659.75
0.0541452	4704.31
0.0543255	4749.31
0.0545057	4794.77
0.054686	4840.68
0.0548662	4887.05
0.0550465	4933.87
0.0552267	4981.16
0.055407	5028.89
0.0555872	5077.09
0.0557675	5125.76
0.0559477	5174.9
0.056128	5224.54
0.0563082	5274.69
0.0564885	5325.37
0.0566687	5376.57
0.056849	5428.32
0.0570292	5480.61
0.0572095	5533.43
0.0573897	5586.79
0.05757	5640.69
0.0577502	5695.12
0.0579305	5750.09
0.0581107	5805.61
0.058291	5861.68
0.0584712	5918.31
0.0586515	5975.51
0.0588317	6033.29
0.059012	6091.65
0.0591922	6150.61
0.0593725	6210.18
0.0595527	6270.37
0.059733	6331.21
0.0599132	6392.71
0.0600935	6454.87
0.0602738	6517.71
0.060454	6581.22
0.0606343	6645.4
0.0608145	6710.24
0.0609948	6775.76
0.061175	6841.93
0.0613553	6908.78
0.0615355	6976.29
0.0617158	7044.51
0.061896	7113.43
0.0620763	7183.08
0.0622565	7253.47
0.0624368	7324.62
0.062617	7396.54
0.0627973	7469.26
0.0629775	7542.79
0.0631578	7617.14
0.063338	7692.33
0.0635183	7768.38
0.0636985	7845.31
0.0638788	7923.11
0.064059	8001.79
0.0642393	8081.35
0.0644195	8161.78
0.0645998	8243.09
0.06478	8325.25
0.0649603	8408.28
0.0651405	8492.19
0.0653208	8576.99
0.065501	8662.7
0.0656813	8749.35
0.0658615	8836.95
0.0660418	8925.55
0.066222	9015.15
0.0664023	9105.78
0.0665825	9197.45
0.0667628	9290.19
0.066943	9384
0.0671233	9478.9
0.0673035	9574.91
0.0674838	9672.04
0.067664	9770.31
0.0678443	9869.74
0.0680245	9970.33
0.0682048	10072.1
0.068385	10175.1
0.0685653	10279.2
0.0687455	10384.6
0.0689258	10491.2
0.069106	10599.1
0.0692863	10708.2
0.0694665	10818.6
0.0696468	10930.4
0.069827	11043.5
0.0700073	11158
0.0701875	11273.8
0.0703678	11391.1
0.070548	11509.9
0.0707283	11630.1
0.0709085	11751.8
0.0710888	11875
0.071269	11999.7
0.0714493	12126
0.0716295	12253.9
0.0718098	12383.4
0.07199	12514.4
0.0721703	12647.2
0.0723505	12781.5
0.0725308	12917.6
0.072711	13055.3
0.0728913	13194.8
0.0730715	13335.9
0.0732518	13478.9
0.073432	13623.6
0.0736123	13770.3
0.0737925	13918.8
0.0739728	14069.3
0.074153	14221.8
0.0743333	14376.4
0.0745135	14533.1
0.0746938	14692
0.0748741	14853.1
0.0750543	15016.4
0.0752346	15181.9
0.0754148	15349.7
0.0755951	15519.7
0.0757753	15692.1
0.0759556	15866.8
0.0761358	16043.9
0.0763161	16223.4
0.0764963	16405.3
0.0766766	16589.8
0.0768568	16776.8
0.0770371	16966.4
0.0772173	17158.6
0.0773976	17353.7
0.0775778	17551.4
0.0777581	17752.1
0.0779383	17955.6
0.0781186	18162
0.0782988	18371.5
0.0784791	18584
0.0786593	18799.7
0.0788396	19018.6
0.0790198	19240.7
0.0792001	19466.1
0.0793803	19694.9
0.0795606	19927.2
0.0797408	20163
0.0799211	20402.4
0.0801013	20645.5
0.0802816	20892.3
0.0804618	21143
0.0806421	21397.6
0.0808223	21656.1
0.0810026	21918.8
0.0811828	22185.6
0.0813631	22456.7
0.0815433	22732.1
0.0817236	23012
0.0819038	23296.5
0.0820841	23585.5
0.0822643	23879.4
0.0824446	24178.1
0.0826248	24481.8
0.0828051	24790.5
0.0829853	25104.4
0.0831656	25423.6
0.0833458	25748.3
0.0835261	26078.4
0.0837063	26414.3
0.0838866	26755.9
0.0840668	27103.5
0.0842471	27457.1
0.0844273	27817.1
0.0846076	28183.4
0.0847878	28556.4
0.0849681	28936.2
0.0851483	29322.9
0.0853286	29716.8
0.0855088	30118.1
0.0856891	30526.9
0.0858693	30943.4
0.0860496	31367.8
0.0862298	31800.3
0.0864101	32241
0.0865903	32690.1
0.0867706	33147.8
0.0869508	33614.3
0.0871311	34089.8
0.0873113	34574.5
0.0874916	35068.7
0.0876718	35572.7
0.0878521	36086.8
0.0880323	36611.3
0.0882126	37146.5
0.0883928	37692.9
0.0885731	38250.6
0.0887533	38820.3
0.0889336	39402.1
0.0891138	39996.5
0.0892941	40603.8
0.0894744	41224.3
0.0896546	41858.4
0.0898349	42506.5
0.0900151	43168.9
0.0901954	43846
0.0903756	44538.2
0.0905559	45246
0.0907361	45969.7
0.0909164	46710
0.0910966	47467.3
0.0912769	48242.4
0.0914571	49035.9
0.0916374	49848.4
0.0918176	50680.6
0.0919979	51533.4
0.0921781	52407.4
0.0923584	53303.5
0.0925386	54222.6
0.0927189	55165.4
0.0928991	56132.6
0.0930794	57125.2
0.0932596	58143.9
0.0934399	59189.6
0.0936201	60263.3
0.0938004	61365.8
0.0939806	62498.3
0.0941609	63661.6
0.0943411	64857
0.0945214	66085.6
0.0947016	67348.7
0.0948819	68647.8
0.0950621	69984.3
0.0952424	71359.6
0.0954226	72775.5
0.0956029	74233.5
0.0957831	75735.5
0.0959634	77283.3
0.0961436	78878.9
0.0963239	80524.3
0.0965041	82221.7
0.0966844	83973.2
0.0968646	85781.3
0.0970449	87648.3
0.0972251	89577
0.0974054	91570
0.0975856	93630.4
0.0977659	95761.1
0.0979461	97965.6
0.0981264	100247
0.0983066	102610
0.0984869	105057
0.0986671	107593
0.0988474	110222
0.0990276	112950
0.0992079	115780
0.0993881	118719
0.0995684	121771
0.0997486	124944
0.0999289	128243
0.100109	131675
0.100289	135247
0.10047	138967
0.10065	142843
0.10083	146883
0.10101	151097
0.101191	155495
0.101371	160087
0.101551	164885
0.101731	169900
0.101912	175146
0.102092	180636
0.102272	186385
0.102452	192408
0.102633	198723
0.102813	205348
0.102993	212301
0.103173	219605
0.103354	227280
0.103534	235351
0.103714	243843
0.103894	252783
0.104075	262201
0.104255	272128
0.104435	282599
0.104615	293648
0.104796	305315
0.104976	317642
0.105156	330671
0.105336	344450
0.105517	359028
0.105697	374456
0.105877	390789
0.106057	408083
0.106238	426396
0.106418	445786
0.106598	466313
0.106778	488034
0.106959	511005
0.107139	535279
0.107319	560902
0.107499	587911
0.10768	616333
0.10786	646177
0.10804	677433
0.10822	710065
0.108401	744004
0.108581	779146
0.108761	815338
0.108941	852380
0.109122	890008
0.109302	927899
0.109482	965662
0.109662	1.00284e+06
0.109843	1.03891e+06
0.110023	1.07332e+06
0.110203	1.10544e+06
0.110383	1.13466e+06
0.110564	1.16038e+06
0.110744	1.18203e+06
0.110924	1.19911e+06
0.111104	1.21124e+06
0.111285	1.21817e+06
0.111465	1.21979e+06
0.111645	1.21616e+06
0.111825	1.20747e+06
0.112006	1.19408e+06
0.112186	1.17642e+06
0.112366	1.15507e+06
0.112546	1.1306e+06
0.112727	1.10365e+06
0.112907	1.07484e+06
0.113087	1.04476e+06
0.113267	1.01395e+06
0.113448	982915
0.113628	952077
0.113808	921803
0.113988	892398
0.114169	864107
0.114349	837120
0.114529	811586
0.114709	787610
0.11489	765267
0.11507	744604
0.11525	725647
0.11543	708404
0.115611	692868
0.115791	679022
0.115971	666840
0.116151	656291
0.116332	647337
0.116512	639935
0.116692	634038
0.116872	629596
0.117053	626549
0.117233	624834
0.117413	624378
0.117593	625098
0.117774	626902
0.117954	629680
0.118134	633311
0.118314	637653
0.118495	642547
0.118675	647818
0.118855	653269
0.119035	658690
0.119216	663860
0.119396	668551
0.119576	672534
0.119756	675594
0.119937	677532
0.120117	678179
0.120297	677401
0.120477	675111
0.120658	671270
0.120838	665888
0.121018	659026
0.121198	650786
0.121379	641311
0.121559	630769
0.121739	619348
0.121919	607246
0.1221	594663
0.12228	581789
0.12246	568804
0.12264	555871
0.122821	543135
0.123001	530719
0.123181	518728
0.123361	507247
0.123542	496343
0.123722	486069
0.123902	476462
0.124082	467551
0.124263	459351
0.124443	451871
0.124623	445116
0.124803	439082
0.124984	433766
0.125164	429160
0.125344	425256
0.125524	422043
0.125705	419514
0.125885	417657
0.126065	416463
0.126245	415924
0.126426	416030
0.126606	416773
0.126786	418146
0.126966	420141
0.127147	422751
0.127327	425969
0.127507	429789
0.127687	434206
0.127868	439213
0.128048	444806
0.128228	450980
0.128408	457731
0.128589	465055
0.128769	472948
0.128949	481405
0.129129	490422
0.12931	499991
0.12949	510106
0.12967	520756
0.12985	531928
0.130031	543606
0.130211	555772
0.130391	568400
0.130571	581463
0.130752	594925
0.130932	608749
0.131112	622888
0.131292	637293
0.131473	651907
0.131653	666670
0.131833	681520
0.132013	696391
0.132194	711219
0.132374	725940
0.132554	740492
0.132734	754819
0.132915	768870
0.133095	782600
0.133275	795972
0.133456	808957
0.133636	821531
0.133816	833674
0.133996	845372
0.134177	856609
0.134357	867368
0.134537	877627
0.134717	887355
0.134898	896511
0.135078	905040
0.135258	912873
0.135438	919924
0.135619	926089
0.135799	931248
0.135979	935268
0.136159	938003
0.13634	939303
0.13652	939021
0.1367	937019
0.13688	933178
0.137061	927405
0.137241	919636
0.137421	909850
0.137601	898069
0.137782	884361
0.137962	868840
0.138142	851656
0.138322	832995
0.138503	813065
0.138683	792092
0.138863	770308
0.139043	747944
0.139224	725219
0.139404	702342
0.139584	679498
0.139764	656856
0.139945	634558
0.140125	612729
0.140305	591468
0.140485	570855
0.140666	550952
0.140846	531801
0.141026	513432
0.141206	495859
0.141387	479086
0.141567	463110
0.141747	447917
0.141927	433491
0.142108	419809
0.142288	406845
0.142468	394572
0.142648	382966
0.142829	372001
0.143009	361652
0.143189	351892
0.143369	342692
0.14355	334026
0.14373	325867
0.14391	318189
0.14409	310966
0.144271	304173
0.144451	297786
0.144631	291783
0.144811	286142
0.144992	280841
0.145172	275862
0.145352	271186
0.145532	266798
0.145713	262684
0.145893	258831
0.146073	255223
0.146253	251850
0.146434	248699
0.146614	245759
0.146794	243018
0.146974	240466
0.147155	238093
0.147335	235891
0.147515	233850
0.147695	231962
0.147876	230219
0.148056	228614
0.148236	227139
0.148416	225788
0.148597	224554
0.148777	223431
0.148957	222414
0.149137	221498
0.149318	220677
0.149498	219948
0.149678	219308
0.149858	218751
0.150039	218275
0.150219	217876
0.150399	217553
0.150579	217302
0.15076	217121
0.15094	217007
0.15112	216959
0.1513	216973
0.151481	217045
0.151661	217173
0.151841	217353
0.152021	217582
0.152202	217860
0.152382	218184
0.152562	218553
0.152742	218965
0.152923	219421
0.153103	219919
0.153283	220458
0.153463	221040
0.153644	221662
0.153824	222327
0.154004	223033
0.154184	223781
0.154365	224568
0.154545	225392
0.154725	226250
0.154905	227142
0.155086	228066
0.155266	229022
0.155446	230008
0.155626	231025
0.155807	232072
0.155987	233149
0.156167	234257
0.156347	235396
0.156528	236568
0.156708	237773
0.156888	239013
0.157068	240290
0.157249	241603
0.157429	242952
0.157609	244336
0.157789	245753
0.15797	247204
0.15815	248687
0.15833	250202
0.15851	251750
0.158691	253329
0.158871	254941
0.159051	256586
0.159231	258264
0.159412	259975
0.159592	261722
0.159772	263505
0.159952	265325
0.160133	267185
0.160313	269085
0.160493	271026
0.160673	273007
0.160854	275029
0.161034	277091
0.161214	279193
0.161394	281336
0.161575	283518
0.161755	285740
0.161935	288001
0.162115	290303
0.162296	292643
0.162476	295023
0.162656	297443
0.162836	299902
0.163017	302399
0.163197	304936
0.163377	307512
0.163557	310126
0.163738	312779
0.163918	315470
0.164098	318198
0.164278	320964
0.164459	323764
0.164639	326599
0.164819	329466
0.164999	332364
0.16518	335290
0.16536	338242
0.16554	341218
0.16572	344213
0.165901	347225
0.166081	350250
0.166261	353285
0.166441	356323
0.166622	359362
0.166802	362397
0.166982	365426
0.167162	368447
0.167343	371457
0.167523	374454
0.167703	377434
0.167883	380394
0.168064	383331
0.168244	386242
0.168424	389124
0.168604	391972
0.168785	394783
0.168965	397553
0.169145	400278
0.169325	402955
0.169506	405580
0.169686	408149
0.169866	410657
0.170046	413103
0.170227	415484
0.170407	417802
0.170587	420055
0.170767	422245
0.170948	424370
0.171128	426431
0.171308	428428
0.171488	430361
0.171669	432230
0.171849	434036
0.172029	435778
0.172209	437456
0.17239	439071
0.17257	440622
0.17275	442108
0.17293	443529
0.173111	444885
0.173291	446175
0.173471	447399
0.173651	448556
0.173832	449649
0.174012	450677
0.174192	451640
0.174372	452540
0.174553	453376
0.174733	454150
0.174913	454863
0.175093	455514
0.175274	456104
0.175454	456636
0.175634	457110
0.175814	457526
0.175995	457888
0.176175	458196
0.176355	458452
0.176535	458658
0.176716	458817
0.176896	458930
0.177076	458999
0.177256	459025
0.177437	459010
0.177617	458954
0.177797	458860
0.177977	458729
0.178158	458564
0.178338	458365
0.178518	458135
0.178698	457877
0.178879	457591
0.179059	457280
0.179239	456947
0.179419	456593
0.1796	456222
0.17978	455834
0.17996	455432
0.18014	455019
0.180321	454597
0.180501	454168
0.180681	453735
0.180861	453299
0.181042	452863
0.181222	452430
0.181402	452001
0.181582	451578
0.181763	451164
0.181943	450762
0.182123	450372
0.182303	449997
0.182484	449639
0.182664	449301
0.182844	448984
0.183024	448690
0.183205	448421
0.183385	448179
0.183565	447966
0.183745	447784

## Sheet: Fig5b
freq	im(alpha)
0.00367506	5.06257e+08
0.00385531	5.64262e+08
0.00403556	6.29897e+08
0.00421581	7.04384e+08
0.00439606	7.90089e+08
0.00457631	8.89049e+08
0.00475656	1.00451e+09
0.00493681	1.14025e+09
0.00511706	1.3013e+09
0.00529731	1.49411e+09
0.00547756	1.72723e+09
0.00565781	2.01206e+09
0.00583806	2.36302e+09
0.00601831	2.79974e+09
0.00619857	3.34777e+09
0.00637882	4.03881e+09
0.00655907	4.90693e+09
0.00673932	5.9856e+09
0.00691957	7.27879e+09
0.00709982	8.72504e+09
0.00728007	1.01269e+10
0.00746032	1.11463e+10
0.00764057	1.14301e+10
0.00782082	1.08652e+10
0.00800107	9.67716e+09
0.00818132	8.23758e+09
0.00836157	6.84063e+09
0.00854182	5.62778e+09
0.00872207	4.63134e+09
0.00890232	3.83346e+09
0.00908258	3.20049e+09
0.00926283	2.69762e+09
0.00944308	2.29568e+09
0.00962333	1.97201e+09
0.00980358	1.70876e+09
0.00998383	1.49292e+09
0.0101641	1.31428e+09
0.0103443	1.16492e+09
0.0105246	1.03933e+09
0.0107048	9.32769e+08
0.0108851	8.41506e+08
0.0110653	7.63019e+08
0.0112456	6.95166e+08
0.0114258	6.35999e+08
0.0116061	5.84198e+08
0.0117863	5.38646e+08
0.0119666	4.98356e+08
0.0121468	4.62575e+08
0.0123271	4.30719e+08
0.0125073	4.02224e+08
0.0126876	3.76642e+08
0.0128678	3.53637e+08
0.0130481	3.32856e+08
0.0132283	3.14008e+08
0.0134086	2.96882e+08
0.0135888	2.81316e+08
0.0137691	2.67109e+08
0.0139493	2.54098e+08
0.0141296	2.42192e+08
0.0143098	2.31276e+08
0.0144901	2.21236e+08
0.0146703	2.11989e+08
0.0148506	2.03451e+08
0.0150308	1.95547e+08
0.0152111	1.88241e+08
0.0153913	1.81489e+08
0.0155716	1.75232e+08
0.0157518	1.69423e+08
0.0159321	1.64026e+08
0.0161123	1.59005e+08
0.0162926	1.54329e+08
0.0164729	1.49977e+08
0.0166531	1.45925e+08
0.0168334	1.42146e+08
0.0170136	1.38619e+08
0.0171939	1.35327e+08
0.0173741	1.32254e+08
0.0175544	1.29385e+08
0.0177346	1.26705e+08
0.0179149	1.24199e+08
0.0180951	1.21857e+08
0.0182754	1.19673e+08
0.0184556	1.17637e+08
0.0186359	1.15736e+08
0.0188161	1.13963e+08
0.0189964	1.12308e+08
0.0191766	1.10767e+08
0.0193569	1.09333e+08
0.0195371	1.07999e+08
0.0197174	1.0676e+08
0.0198976	1.05609e+08
0.0200779	1.04543e+08
0.0202581	1.03559e+08
0.0204384	1.02651e+08
0.0206186	1.01818e+08
0.0207989	1.01053e+08
0.0209791	1.00353e+08
0.0211594	9.97171e+07
0.0213396	9.91418e+07
0.0215199	9.86242e+07
0.0217001	9.8161e+07
0.0218804	9.77495e+07
0.0220606	9.73871e+07
0.0222409	9.70718e+07
0.0224211	9.68035e+07
0.0226014	9.65822e+07
0.0227816	9.64044e+07
0.0229619	9.6265e+07
0.0231421	9.61623e+07
0.0233224	9.6098e+07
0.0235026	9.6074e+07
0.0236829	9.60878e+07
0.0238631	9.61354e+07
0.0240434	9.62149e+07
0.0242236	9.63277e+07
0.0244039	9.64749e+07
0.0245841	9.66538e+07
0.0247644	9.68598e+07
0.0249446	9.70898e+07
0.0251249	9.73467e+07
0.0253051	9.76347e+07
0.0254854	9.7955e+07
0.0256656	9.83043e+07
0.0258459	9.86788e+07
0.0260261	9.90761e+07
0.0262064	9.94949e+07
0.0263866	9.99342e+07
0.0265669	1.00396e+08
0.0267471	1.00884e+08
0.0269274	1.014e+08
0.0271076	1.01943e+08
0.0272879	1.02506e+08
0.0274681	1.03086e+08
0.0276484	1.03685e+08
0.0278286	1.04309e+08
0.0280089	1.04961e+08
0.0281891	1.05639e+08
0.0283694	1.06336e+08
0.0285496	1.07048e+08
0.0287299	1.07776e+08
0.0289101	1.08521e+08
0.0290904	1.09287e+08
0.0292706	1.10076e+08
0.0294509	1.10886e+08
0.0296311	1.11718e+08
0.0298114	1.12571e+08
0.0299916	1.13446e+08
0.0301719	1.14341e+08
0.0303521	1.15256e+08
0.0305324	1.16191e+08
0.0307126	1.17143e+08
0.0308929	1.18114e+08
0.0310732	1.19104e+08
0.0312534	1.20113e+08
0.0314337	1.21145e+08
0.0316139	1.22198e+08
0.0317942	1.23271e+08
0.0319744	1.24363e+08
0.0321547	1.25473e+08
0.0323349	1.26602e+08
0.0325152	1.27751e+08
0.0326954	1.28922e+08
0.0328757	1.30115e+08
0.0330559	1.3133e+08
0.0332362	1.32565e+08
0.0334164	1.33821e+08
0.0335967	1.35096e+08
0.0337769	1.36392e+08
0.0339572	1.37708e+08
0.0341374	1.39045e+08
0.0343177	1.40404e+08
0.0344979	1.41786e+08
0.0346782	1.43192e+08
0.0348584	1.44622e+08
0.0350387	1.46076e+08
0.0352189	1.47551e+08
0.0353992	1.49047e+08
0.0355794	1.50564e+08
0.0357597	1.52104e+08
0.0359399	1.53665e+08
0.0361202	1.5525e+08
0.0363004	1.56858e+08
0.0364807	1.58491e+08
0.0366609	1.60149e+08
0.0368412	1.61831e+08
0.0370214	1.63539e+08
0.0372017	1.65274e+08
0.0373819	1.67036e+08
0.0375622	1.68826e+08
0.0377424	1.70643e+08
0.0379227	1.72486e+08
0.0381029	1.74355e+08
0.0382832	1.76249e+08
0.0384634	1.78168e+08
0.0386437	1.80115e+08
0.0388239	1.8209e+08
0.0390042	1.84095e+08
0.0391844	1.86131e+08
0.0393647	1.88197e+08
0.0395449	1.90293e+08
0.0397252	1.92419e+08
0.0399054	1.94575e+08
0.0400857	1.96761e+08
0.0402659	1.98978e+08
0.0404462	2.01229e+08
0.0406264	2.03513e+08
0.0408067	2.05832e+08
0.0409869	2.08185e+08
0.0411672	2.10572e+08
0.0413474	2.12995e+08
0.0415277	2.15452e+08
0.0417079	2.17944e+08
0.0418882	2.20471e+08
0.0420684	2.23035e+08
0.0422487	2.25634e+08
0.0424289	2.28271e+08
0.0426092	2.30944e+08
0.0427894	2.33655e+08
0.0429697	2.36403e+08
0.0431499	2.39192e+08
0.0433302	2.42021e+08
0.0435104	2.44895e+08
0.0436907	2.47817e+08
0.0438709	2.50788e+08
0.0440512	2.5381e+08
0.0442314	2.5688e+08
0.0444117	2.59994e+08
0.0445919	2.63151e+08
0.0447722	2.66347e+08
0.0449524	2.69583e+08
0.0451327	2.72863e+08
0.0453129	2.76191e+08
0.0454932	2.79571e+08
0.0456735	2.83005e+08
0.0458537	2.86495e+08
0.046034	2.9004e+08
0.0462142	2.9364e+08
0.0463945	2.97293e+08
0.0465747	3.00999e+08
0.046755	3.04759e+08
0.0469352	3.08576e+08
0.0471155	3.12451e+08
0.0472957	3.16388e+08
0.047476	3.20389e+08
0.0476562	3.24454e+08
0.0478365	3.28583e+08
0.0480167	3.32777e+08
0.048197	3.37035e+08
0.0483772	3.41356e+08
0.0485575	3.45743e+08
0.0487377	3.50197e+08
0.048918	3.54721e+08
0.0490982	3.59318e+08
0.0492785	3.63992e+08
0.0494587	3.68745e+08
0.049639	3.73577e+08
0.0498192	3.78487e+08
0.0499995	3.83476e+08
0.0501797	3.88544e+08
0.05036	3.93691e+08
0.0505402	3.98918e+08
0.0507205	4.0423e+08
0.0509007	4.09628e+08
0.051081	4.15116e+08
0.0512612	4.20699e+08
0.0514415	4.26379e+08
0.0516217	4.32157e+08
0.051802	4.38033e+08
0.0519822	4.44009e+08
0.0521625	4.50086e+08
0.0523427	4.56264e+08
0.052523	4.62544e+08
0.0527032	4.68931e+08
0.0528835	4.75425e+08
0.0530637	4.82031e+08
0.053244	4.88751e+08
0.0534242	4.95589e+08
0.0536045	5.02546e+08
0.0537847	5.09627e+08
0.053965	5.16833e+08
0.0541452	5.24169e+08
0.0543255	5.31636e+08
0.0545057	5.39239e+08
0.054686	5.46979e+08
0.0548662	5.54859e+08
0.0550465	5.62881e+08
0.0552267	5.71048e+08
0.055407	5.79362e+08
0.0555872	5.87826e+08
0.0557675	5.96444e+08
0.0559477	6.05221e+08
0.056128	6.14162e+08
0.0563082	6.23272e+08
0.0564885	6.32557e+08
0.0566687	6.42022e+08
0.056849	6.51672e+08
0.0570292	6.6151e+08
0.0572095	6.71539e+08
0.0573897	6.81762e+08
0.05757	6.92185e+08
0.0577502	7.02809e+08
0.0579305	7.1364e+08
0.0581107	7.24682e+08
0.058291	7.35942e+08
0.0584712	7.47424e+08
0.0586515	7.59134e+08
0.0588317	7.71079e+08
0.059012	7.83264e+08
0.0591922	7.95697e+08
0.0593725	8.08387e+08
0.0595527	8.2134e+08
0.059733	8.34565e+08
0.0599132	8.48072e+08
0.0600935	8.6187e+08
0.0602738	8.75964e+08
0.060454	8.90362e+08
0.0606343	9.05069e+08
0.0608145	9.20092e+08
0.0609948	9.35437e+08
0.061175	9.51111e+08
0.0613553	9.67122e+08
0.0615355	9.8348e+08
0.0617158	1.0002e+09
0.061896	1.01729e+09
0.0620763	1.03476e+09
0.0622565	1.05263e+09
0.0624368	1.07091e+09
0.062617	1.08961e+09
0.0627973	1.10876e+09
0.0629775	1.12835e+09
0.0631578	1.14842e+09
0.063338	1.16896e+09
0.0635183	1.19001e+09
0.0636985	1.21158e+09
0.0638788	1.23367e+09
0.064059	1.25631e+09
0.0642393	1.27951e+09
0.0644195	1.30328e+09
0.0645998	1.32763e+09
0.06478	1.35259e+09
0.0649603	1.37816e+09
0.0651405	1.40437e+09
0.0653208	1.43124e+09
0.065501	1.45879e+09
0.0656813	1.48706e+09
0.0658615	1.51607e+09
0.0660418	1.54585e+09
0.066222	1.57643e+09
0.0664023	1.60784e+09
0.0665825	1.64011e+09
0.0667628	1.67328e+09
0.066943	1.70736e+09
0.0671233	1.7424e+09
0.0673035	1.77843e+09
0.0674838	1.81549e+09
0.067664	1.8536e+09
0.0678443	1.89281e+09
0.0680245	1.93317e+09
0.0682048	1.9747e+09
0.068385	2.01747e+09
0.0685653	2.0615e+09
0.0687455	2.10686e+09
0.0689258	2.15359e+09
0.069106	2.20175e+09
0.0692863	2.2514e+09
0.0694665	2.30261e+09
0.0696468	2.35544e+09
0.069827	2.40996e+09
0.0700073	2.46625e+09
0.0701875	2.52439e+09
0.0703678	2.58446e+09
0.070548	2.64654e+09
0.0707283	2.71072e+09
0.0709085	2.77709e+09
0.0710888	2.84575e+09
0.071269	2.91679e+09
0.0714493	2.99031e+09
0.0716295	3.06644e+09
0.0718098	3.14528e+09
0.07199	3.22696e+09
0.0721703	3.31162e+09
0.0723505	3.39939e+09
0.0725308	3.49043e+09
0.072711	3.5849e+09
0.0728913	3.68296e+09
0.0730715	3.7848e+09
0.0732518	3.8906e+09
0.073432	4.00059e+09
0.0736123	4.115e+09
0.0737925	4.23406e+09
0.0739728	4.35804e+09
0.074153	4.48721e+09
0.0743333	4.62189e+09
0.0745135	4.76238e+09
0.0746938	4.90902e+09
0.0748741	5.06215e+09
0.0750543	5.22214e+09
0.0752346	5.38937e+09
0.0754148	5.56427e+09
0.0755951	5.74727e+09
0.0757753	5.93885e+09
0.0759556	6.13953e+09
0.0761358	6.34985e+09
0.0763161	6.57044e+09
0.0764963	6.80194e+09
0.0766766	7.04507e+09
0.0768568	7.30058e+09
0.0770371	7.56931e+09
0.0772173	7.85215e+09
0.0773976	8.15008e+09
0.0775778	8.46411e+09
0.0777581	8.79541e+09
0.0779383	9.14519e+09
0.0781186	9.51478e+09
0.0782988	9.90562e+09
0.0784791	1.03193e+10
0.0786593	1.07575e+10
0.0788396	1.12221e+10
0.0790198	1.17151e+10
0.0792001	1.22387e+10
0.0793803	1.27953e+10
0.0795606	1.33876e+10
0.0797408	1.40183e+10
0.0799211	1.46907e+10
0.0801013	1.5408e+10
0.0802816	1.61739e+10
0.0804618	1.69926e+10
0.0806421	1.78683e+10
0.0808223	1.88058e+10
0.0810026	1.98103e+10
0.0811828	2.08874e+10
0.0813631	2.20431e+10
0.0815433	2.32839e+10
0.0817236	2.46168e+10
0.0819038	2.6049e+10
0.0820841	2.75884e+10
0.0822643	2.92431e+10
0.0824446	3.10214e+10
0.0826248	3.29317e+10
0.0828051	3.49824e+10
0.0829853	3.71812e+10
0.0831656	3.9535e+10
0.0833458	4.20493e+10
0.0835261	4.47275e+10
0.0837063	4.757e+10
0.0838866	5.0573e+10
0.0840668	5.37275e+10
0.0842471	5.70176e+10
0.0844273	6.04193e+10
0.0846076	6.3899e+10
0.0847878	6.74118e+10
0.0849681	7.09014e+10
0.0851483	7.42999e+10
0.0853286	7.75287e+10
0.0855088	8.05018e+10
0.0856891	8.31294e+10
0.0858693	8.53236e+10
0.0860496	8.70056e+10
0.0862298	8.81121e+10
0.0864101	8.86013e+10
0.0865903	8.84573e+10
0.0867706	8.76914e+10
0.0869508	8.63409e+10
0.0871311	8.44649e+10
0.0873113	8.21388e+10
0.0874916	7.94472e+10
0.0876718	7.64773e+10
0.0878521	7.33139e+10
0.0880323	7.00348e+10
0.0882126	6.67081e+10
0.0883928	6.3391e+10
0.0885731	6.01296e+10
0.0887533	5.69593e+10
0.0889336	5.39061e+10
0.0891138	5.09883e+10
0.0892941	4.82171e+10
0.0894744	4.55987e+10
0.0896546	4.31346e+10
0.0898349	4.08234e+10
0.0900151	3.86611e+10
0.0901954	3.66424e+10
0.0903756	3.47607e+10
0.0905559	3.30088e+10
0.0907361	3.13794e+10
0.0909164	2.98646e+10
0.0910966	2.84571e+10
0.0912769	2.71496e+10
0.0914571	2.59353e+10
0.0916374	2.48077e+10
0.0918176	2.37608e+10
0.0919979	2.27889e+10
0.0921781	2.1887e+10
0.0923584	2.10502e+10
0.0925386	2.02742e+10
0.0927189	1.9555e+10
0.0928991	1.8889e+10
0.0930794	1.82728e+10
0.0932596	1.77034e+10
0.0934399	1.7178e+10
0.0936201	1.66938e+10
0.0938004	1.62485e+10
0.0939806	1.58397e+10
0.0941609	1.54653e+10
0.0943411	1.5123e+10
0.0945214	1.48108e+10
0.0947016	1.45266e+10
0.0948819	1.42682e+10
0.0950621	1.40333e+10
0.0952424	1.38196e+10
0.0954226	1.36247e+10
0.0956029	1.34458e+10
0.0957831	1.32804e+10
0.0959634	1.31255e+10
0.0961436	1.29783e+10
0.0963239	1.28362e+10
0.0965041	1.26965e+10
0.0966844	1.25569e+10
0.0968646	1.24158e+10
0.0970449	1.22717e+10
0.0972251	1.2124e+10
0.0974054	1.19725e+10
0.0975856	1.18176e+10
0.0977659	1.16604e+10
0.0979461	1.1502e+10
0.0981264	1.13443e+10
0.0983066	1.1189e+10
0.0984869	1.10378e+10
0.0986671	1.08927e+10
0.0988474	1.07553e+10
0.0990276	1.06271e+10
0.0992079	1.05094e+10
0.0993881	1.04035e+10
0.0995684	1.03101e+10
0.0997486	1.02302e+10
0.0999289	1.01645e+10
0.100109	1.01133e+10
0.100289	1.00773e+10
0.10047	1.00569e+10
0.10065	1.00523e+10
0.10083	1.0064e+10
0.10101	1.00923e+10
0.101191	1.01376e+10
0.101371	1.02004e+10
0.101551	1.0281e+10
0.101731	1.03799e+10
0.101912	1.04978e+10
0.102092	1.06353e+10
0.102272	1.07929e+10
0.102452	1.09715e+10
0.102633	1.1172e+10
0.102813	1.13951e+10
0.102993	1.16418e+10
0.103173	1.19131e+10
0.103354	1.221e+10
0.103534	1.25336e+10
0.103714	1.28849e+10
0.103894	1.32649e+10
0.104075	1.36747e+10
0.104255	1.41151e+10
0.104435	1.45868e+10
0.104615	1.50904e+10
0.104796	1.5626e+10
0.104976	1.61935e+10
0.105156	1.67921e+10
0.105336	1.74204e+10
0.105517	1.80763e+10
0.105697	1.87566e+10
0.105877	1.94572e+10
0.106057	2.01725e+10
0.106238	2.08958e+10
0.106418	2.16186e+10
0.106598	2.23311e+10
0.106778	2.30221e+10
0.106959	2.36794e+10
0.107139	2.42896e+10
0.107319	2.48392e+10
0.107499	2.53148e+10
0.10768	2.57039e+10
0.10786	2.59957e+10
0.10804	2.61815e+10
0.10822	2.62556e+10
0.108401	2.62155e+10
0.108581	2.60624e+10
0.108761	2.58004e+10
0.108941	2.54369e+10
0.109122	2.49818e+10
0.109302	2.44469e+10
0.109482	2.38451e+10
0.109662	2.31896e+10
0.109843	2.24939e+10
0.110023	2.17703e+10
0.110203	2.10304e+10
0.110383	2.02845e+10
0.110564	1.95415e+10
0.110744	1.88087e+10
0.110924	1.80922e+10
0.111104	1.73967e+10
0.111285	1.67258e+10
0.111465	1.60822e+10
0.111645	1.54676e+10
0.111825	1.4883e+10
0.112006	1.43289e+10
0.112186	1.38053e+10
0.112366	1.33119e+10
0.112546	1.2848e+10
0.112727	1.24129e+10
0.112907	1.20056e+10
0.113087	1.1625e+10
0.113267	1.12703e+10
0.113448	1.09402e+10
0.113628	1.06337e+10
0.113808	1.03498e+10
0.113988	1.00874e+10
0.114169	9.8458e+09
0.114349	9.62393e+09
0.114529	9.42099e+09
0.114709	9.23624e+09
0.11489	9.06896e+09
0.11507	8.91849e+09
0.11525	8.78423e+09
0.11543	8.66561e+09
0.115611	8.56211e+09
0.115791	8.47321e+09
0.115971	8.3984e+09
0.116151	8.3372e+09
0.116332	8.28911e+09
0.116512	8.25362e+09
0.116692	8.23015e+09
0.116872	8.21813e+09
0.117053	8.21688e+09
0.117233	8.22565e+09
0.117413	8.24362e+09
0.117593	8.26986e+09
0.117774	8.30334e+09
0.117954	8.34295e+09
0.118134	8.38748e+09
0.118314	8.43568e+09
0.118495	8.48623e+09
0.118675	8.53786e+09
0.118855	8.58936e+09
0.119035	8.63964e+09
0.119216	8.68779e+09
0.119396	8.73314e+09
0.119576	8.77532e+09
0.119756	8.81425e+09
0.119937	8.85022e+09
0.120117	8.88382e+09
0.120297	8.91596e+09
0.120477	8.94777e+09
0.120658	8.98061e+09
0.120838	9.01597e+09
0.121018	9.05538e+09
0.121198	9.1004e+09
0.121379	9.15254e+09
0.121559	9.21322e+09
0.121739	9.28369e+09
0.121919	9.36506e+09
0.1221	9.45823e+09
0.12228	9.56389e+09
0.12246	9.68247e+09
0.12264	9.81419e+09
0.122821	9.95895e+09
0.123001	1.01164e+10
0.123181	1.02859e+10
0.123361	1.04663e+10
0.123542	1.06564e+10
0.123722	1.08544e+10
0.123902	1.10583e+10
0.124082	1.12655e+10
0.124263	1.14733e+10
0.124443	1.16785e+10
0.124623	1.18776e+10
0.124803	1.20671e+10
0.124984	1.22432e+10
0.125164	1.24021e+10
0.125344	1.25402e+10
0.125524	1.26542e+10
0.125705	1.27411e+10
0.125885	1.27985e+10
0.126065	1.28248e+10
0.126245	1.2819e+10
0.126426	1.2781e+10
0.126606	1.27112e+10
0.126786	1.26112e+10
0.126966	1.24829e+10
0.127147	1.23288e+10
0.127327	1.21518e+10
0.127507	1.19553e+10
0.127687	1.17424e+10
0.127868	1.15167e+10
0.128048	1.12813e+10
0.128228	1.10394e+10
0.128408	1.0794e+10
0.128589	1.05476e+10
0.128769	1.03026e+10
0.128949	1.0061e+10
0.129129	9.82475e+09
0.12931	9.59519e+09
0.12949	9.3736e+09
0.12967	9.16098e+09
0.12985	8.95812e+09
0.130031	8.76563e+09
0.130211	8.58392e+09
0.130391	8.41329e+09
0.130571	8.2539e+09
0.130752	8.1058e+09
0.130932	7.96893e+09
0.131112	7.84318e+09
0.131292	7.72832e+09
0.131473	7.6241e+09
0.131653	7.53017e+09
0.131833	7.44615e+09
0.132013	7.37159e+09
0.132194	7.30601e+09
0.132374	7.24884e+09
0.132554	7.1995e+09
0.132734	7.15734e+09
0.132915	7.12164e+09
0.133095	7.09163e+09
0.133275	7.06646e+09
0.133456	7.04526e+09
0.133636	7.02704e+09
0.133816	7.01079e+09
0.133996	6.99545e+09
0.134177	6.9799e+09
0.134357	6.96302e+09
0.134537	6.94368e+09
0.134717	6.92076e+09
0.134898	6.8932e+09
0.135078	6.86002e+09
0.135258	6.82036e+09
0.135438	6.77347e+09
0.135619	6.71882e+09
0.135799	6.65603e+09
0.135979	6.58495e+09
0.136159	6.50563e+09
0.13634	6.41833e+09
0.13652	6.32349e+09
0.1367	6.22171e+09
0.13688	6.11375e+09
0.137061	6.00046e+09
0.137241	5.88276e+09
0.137421	5.76163e+09
0.137601	5.63803e+09
0.137782	5.51293e+09
0.137962	5.38726e+09
0.138142	5.26187e+09
0.138322	5.13755e+09
0.138503	5.01501e+09
0.138683	4.89484e+09
0.138863	4.77758e+09
0.139043	4.66366e+09
0.139224	4.55342e+09
0.139404	4.44713e+09
0.139584	4.34498e+09
0.139764	4.24713e+09
0.139945	4.15367e+09
0.140125	4.06466e+09
0.140305	3.98013e+09
0.140485	3.90005e+09
0.140666	3.82438e+09
0.140846	3.75305e+09
0.141026	3.68595e+09
0.141206	3.62298e+09
0.141387	3.56403e+09
0.141567	3.50895e+09
0.141747	3.45763e+09
0.141927	3.40993e+09
0.142108	3.3657e+09
0.142288	3.32482e+09
0.142468	3.28714e+09
0.142648	3.25258e+09
0.142829	3.22103e+09
0.143009	3.1924e+09
0.143189	3.1666e+09
0.143369	3.14352e+09
0.14355	3.12309e+09
0.14373	3.10521e+09
0.14391	3.0898e+09
0.14409	3.07677e+09
0.144271	3.06604e+09
0.144451	3.05754e+09
0.144631	3.05119e+09
0.144811	3.04692e+09
0.144992	3.04466e+09
0.145172	3.04434e+09
0.145352	3.04592e+09
0.145532	3.04932e+09
0.145713	3.05451e+09
0.145893	3.06142e+09
0.146073	3.07002e+09
0.146253	3.08027e+09
0.146434	3.09211e+09
0.146614	3.10551e+09
0.146794	3.12043e+09
0.146974	3.13685e+09
0.147155	3.15472e+09
0.147335	3.17403e+09
0.147515	3.19474e+09
0.147695	3.21682e+09
0.147876	3.24027e+09
0.148056	3.26505e+09
0.148236	3.29114e+09
0.148416	3.31849e+09
0.148597	3.34705e+09
0.148777	3.37677e+09
0.148957	3.40763e+09
0.149137	3.43959e+09
0.149318	3.47262e+09
0.149498	3.5067e+09
0.149678	3.5418e+09
0.149858	3.57791e+09
0.150039	3.61501e+09
0.150219	3.6531e+09
0.150399	3.69218e+09
0.150579	3.73223e+09
0.15076	3.77325e+09
0.15094	3.81526e+09
0.15112	3.85825e+09
0.1513	3.90217e+09
0.151481	3.947e+09
0.151661	3.99268e+09
0.151841	4.03918e+09
0.152021	4.08647e+09
0.152202	4.13454e+09
0.152382	4.18335e+09
0.152562	4.2329e+09
0.152742	4.28317e+09
0.152923	4.33415e+09
0.153103	4.38585e+09
0.153283	4.43826e+09
0.153463	4.49138e+09
0.153644	4.54524e+09
0.153824	4.59983e+09
0.154004	4.65517e+09
0.154184	4.71126e+09
0.154365	4.76807e+09
0.154545	4.82555e+09
0.154725	4.88368e+09
0.154905	4.94241e+09
0.155086	5.00172e+09
0.155266	5.06159e+09
0.155446	5.12199e+09
0.155626	5.1829e+09
0.155807	5.2443e+09
0.155987	5.30618e+09
0.156167	5.36853e+09
0.156347	5.43133e+09
0.156528	5.49457e+09
0.156708	5.55825e+09
0.156888	5.62237e+09
0.157068	5.68693e+09
0.157249	5.75191e+09
0.157429	5.81729e+09
0.157609	5.88304e+09
0.157789	5.94914e+09
0.15797	6.01555e+09
0.15815	6.08224e+09
0.15833	6.14918e+09
0.15851	6.21633e+09
0.158691	6.28366e+09
0.158871	6.35113e+09
0.159051	6.41869e+09
0.159231	6.48631e+09
0.159412	6.55394e+09
0.159592	6.62154e+09
0.159772	6.68906e+09
0.159952	6.75644e+09
0.160133	6.82363e+09
0.160313	6.89059e+09
0.160493	6.95727e+09
0.160673	7.02365e+09
0.160854	7.0897e+09
0.161034	7.15535e+09
0.161214	7.22058e+09
0.161394	7.28532e+09
0.161575	7.34952e+09
0.161755	7.41311e+09
0.161935	7.47603e+09
0.162115	7.5382e+09
0.162296	7.59955e+09
0.162476	7.65999e+09
0.162656	7.71944e+09
0.162836	7.77779e+09
0.163017	7.83495e+09
0.163197	7.89082e+09
0.163377	7.94528e+09
0.163557	7.99826e+09
0.163738	8.04972e+09
0.163918	8.09962e+09
0.164098	8.14793e+09
0.164278	8.1946e+09
0.164459	8.23959e+09
0.164639	8.28285e+09
0.164819	8.32434e+09
0.164999	8.364e+09
0.16518	8.40179e+09
0.16536	8.43765e+09
0.16554	8.47153e+09
0.16572	8.50337e+09
0.165901	8.53313e+09
0.166081	8.56074e+09
0.166261	8.58614e+09
0.166441	8.6093e+09
0.166622	8.63014e+09
0.166802	8.64866e+09
0.166982	8.66487e+09
0.167162	8.67879e+09
0.167343	8.69047e+09
0.167523	8.69991e+09
0.167703	8.70717e+09
0.167883	8.71228e+09
0.168064	8.71527e+09
0.168244	8.7162e+09
0.168424	8.7151e+09
0.168604	8.71202e+09
0.168785	8.70701e+09
0.168965	8.70013e+09
0.169145	8.69143e+09
0.169325	8.68096e+09
0.169506	8.66879e+09
0.169686	8.65498e+09
0.169866	8.63958e+09
0.170046	8.62267e+09
0.170227	8.6043e+09
0.170407	8.58454e+09
0.170587	8.56345e+09
0.170767	8.5411e+09
0.170948	8.51755e+09
0.171128	8.49288e+09
0.171308	8.46713e+09
0.171488	8.44039e+09
0.171669	8.41273e+09
0.171849	8.3842e+09
0.172029	8.35489e+09
0.172209	8.32485e+09
0.17239	8.29417e+09
0.17257	8.26292e+09
0.17275	8.23117e+09
0.17293	8.19899e+09
0.173111	8.16648e+09
0.173291	8.1337e+09
0.173471	8.10073e+09
0.173651	8.0676e+09
0.173832	8.03435e+09
0.174012	8.00102e+09
0.174192	7.96767e+09
0.174372	7.93432e+09
0.174553	7.90102e+09
0.174733	7.86782e+09
0.174913	7.83476e+09
0.175093	7.80189e+09
0.175274	7.76925e+09
0.175454	7.73689e+09
0.175634	7.70485e+09
0.175814	7.67319e+09
0.175995	7.64193e+09
0.176175	7.61115e+09
0.176355	7.58087e+09
0.176535	7.55114e+09
0.176716	7.52201e+09
0.176896	7.4935e+09
0.177076	7.46564e+09
0.177256	7.43841e+09
0.177437	7.41183e+09
0.177617	7.38589e+09
0.177797	7.36061e+09
0.177977	7.33598e+09
0.178158	7.312e+09
0.178338	7.28868e+09
0.178518	7.26601e+09
0.178698	7.244e+09
0.178879	7.22264e+09
0.179059	7.20193e+09
0.179239	7.18187e+09
0.179419	7.16245e+09
0.1796	7.14367e+09
0.17978	7.12553e+09
0.17996	7.10802e+09
0.18014	7.09114e+09
0.180321	7.07488e+09
0.180501	7.05923e+09
0.180681	7.04419e+09
0.180861	7.02976e+09
0.181042	7.01591e+09
0.181222	7.00266e+09
0.181402	6.98998e+09
0.181582	6.97787e+09
0.181763	6.96633e+09
0.181943	6.95533e+09
0.182123	6.94489e+09
0.182303	6.93498e+09
0.182484	6.92559e+09
0.182664	6.91673e+09
0.182844	6.90837e+09
0.183024	6.90051e+09
0.183205	6.89314e+09
0.183385	6.88625e+09
0.183565	6.87983e+09
0.183745	6.87388e+09

## Sheet: Fig6a
dist (nm)	ret experiment	ret don 2.11eV	ret don 3.02eV	ret acc 3.02eV	ret don 2.50eV	ret don 2.75eV
1.59	-	0.908396	0.333342	0.399544	0.757867	0.454318
1.68	0.489162	0.873548	0.255905	0.326009	0.678364	0.355727
1.87	-	0.767445	0.149088	0.211628	0.4997	0.208083
1.97	0.129243	0.691722	0.109923	0.165434	0.403635	0.152505
2.13	-	0.555803	0.0709978	0.115149	0.279975	0.0965379
2.24	0.0703476	0.448628	0.050261	0.0863662	0.203908	0.0675489
2.35	-	0.348311	0.036434	0.0657214	0.147588	0.0483407
2.47	0.0229039	0.270142	0.0287759	0.0534721	0.113717	0.037837
2.58	-	0.191877	0.0203665	0.0394872	0.0780622	0.0265979
2.72	0.0147239	0.151381	0.0184539	0.0361172	0.0680205	0.0241104
2.85	-	0.0920121	0.0114523	0.0233182	0.0399473	0.0151333
3.2	0.00245399	0.0363018	0.00560356	0.0116107	0.0166409	0.00770724

## Sheet: Fig6b
dist (nm)	ret experiment	ret don 2.11eV	ret don 2.35eV	ret acc 2.35eV	ret don 1.90eV	ret don 1.70eV	ret don 1.50eV
1.59	-	0.455581	0.389908	0.513347	0.609724	0.718085	0.806248
1.68	0.489162	0.398028	0.362905	0.486053	0.53901	0.650027	0.749308
1.87	-	0.300146	0.30925	0.429262	0.402742	0.500428	0.606694
1.97	0.129243	0.255857	0.277337	0.393529	0.341446	0.428521	0.530972
2.13	-	0.200305	0.231269	0.339922	0.263915	0.332877	0.421688
2.24	0.0703476	0.163135	0.194421	0.294361	0.216656	0.276464	0.356246
2.35	-	0.132799	0.161878	0.25226	0.17824	0.23007	0.300745
2.47	0.0229039	0.113585	0.140351	0.22415	0.15241	0.196696	0.257555
2.58	-	0.0894121	0.111081	0.182496	0.123164	0.162536	0.217143
2.72	0.0147239	0.0811865	0.101057	0.169511	0.111122	0.145242	0.191761
2.85	-	0.0591229	0.0725377	0.124946	0.0846028	0.114896	0.156973
3.2	0.00245399	0.0343553	0.0401554	0.0716406	0.0522937	0.0745586	0.10602

## Sheet: Fig7a
dist (nm)	gamma_eet (a.u.)	gamma_nr_met_D (a.u.)	gamma_rad_D (a.u.)	gamma_nr_0_D (a.u.)	gamma_rad_0_D (a.u.)
1.59	6.76908e-05	1.71923e-05	2.13686e-09	1.94652e-07	1.96619e-09
1.68	5.00128e-05	1.71923e-05	2.13686e-09	1.94652e-07	1.96619e-09
1.87	2.66404e-05	1.71923e-05	2.13686e-09	1.94652e-07	1.96619e-09
1.97	1.98244e-05	1.71923e-05	2.13686e-09	1.94652e-07	1.96619e-09
2.13	1.25321e-05	1.71923e-05	2.13686e-09	1.94652e-07	1.96619e-09
2.24	9.57255e-06	1.71923e-05	2.13686e-09	1.94652e-07	1.96619e-09
2.35	7.38605e-06	1.71923e-05	2.13686e-09	1.94652e-07	1.96619e-09
2.47	5.45512e-06	1.71923e-05	2.13686e-09	1.94652e-07	1.96619e-09
2.58	4.42031e-06	1.71923e-05	2.13686e-09	1.94652e-07	1.96619e-09
2.72	3.04232e-06	1.71923e-05	2.13686e-09	1.94652e-07	1.96619e-09
2.85	2.56209e-06	1.71923e-05	2.13686e-09	1.94652e-07	1.96619e-09
3.2	1.42662e-06	1.71923e-05	2.13686e-09	1.94652e-07	1.96619e-09

## Sheet: Fig7b
dist (nm)	gamma_nr_met_A (a.u.)	gamma_rad_A (a.u.)	gamma_nr_0_A (a.u.)	gamma_rad_0_A (a.u.)
1.59	3.39858e-06	7.5403e-10	1.15134e-09	1.72701e-09
1.68	3.19603e-06	6.88565e-10	1.15134e-09	1.72701e-09
1.87	2.85584e-06	5.64169e-10	1.15134e-09	1.72701e-09
1.97	2.71404e-06	5.05645e-10	1.15134e-09	1.72701e-09
2.13	2.52694e-06	4.21124e-10	1.15134e-09	1.72701e-09
2.24	2.42059e-06	3.6912e-10	1.15134e-09	1.72701e-09
2.35	2.32824e-06	3.2183e-10	1.15134e-09	1.72701e-09
2.47	2.24006e-06	2.75445e-10	1.15134e-09	1.72701e-09
2.58	2.16814e-06	2.37616e-10	1.15134e-09	1.72701e-09
2.72	2.08563e-06	1.95978e-10	1.15134e-09	1.72701e-09
2.85	2.01517e-06	1.64009e-10	1.15134e-09	1.72701e-09
3.2	1.83684e-06	1.13211e-10	1.15134e-09	1.72701e-09

## Sheet: Fig7c
dist (nm)	gamma_eet (a.u.)	gamma_nr_met_D (a.u.)	gamma_rad_D (a.u.)	gamma_nr_0_D (a.u.)	gamma_rad_0_D (a.u.)
1.59	8.80371e-05	0.00133687	1.80019e-07	1.94652e-07	1.96619e-09
1.68	6.79194e-05	0.00133687	1.80019e-07	1.94652e-07	1.96619e-09
1.87	3.99481e-05	0.00133687	1.80019e-07	1.94652e-07	1.96619e-09
1.97	3.12428e-05	0.00133687	1.80019e-07	1.94652e-07	1.96619e-09
2.13	2.13951e-05	0.00133687	1.80019e-07	1.94652e-07	1.96619e-09
2.24	1.71084e-05	0.00133687	1.80019e-07	1.94652e-07	1.96619e-09
2.35	1.37848e-05	0.00133687	1.80019e-07	1.94652e-07	1.96619e-09
2.47	1.07197e-05	0.00133687	1.80019e-07	1.94652e-07	1.96619e-09
2.58	8.94669e-06	0.00133687	1.80019e-07	1.94652e-07	1.96619e-09
2.72	6.56166e-06	0.00133687	1.80019e-07	1.94652e-07	1.96619e-09
2.85	5.58317e-06	0.00133687	1.80019e-07	1.94652e-07	1.96619e-09
3.2	3.2719e-06	0.00133687	1.80019e-07	1.94652e-07	1.96619e-09

## Sheet: Fig7d
dist (nm)	gamma_nr_met_A (a.u.)	gamma_rad_A (a.u.)	gamma_nr_0_A (a.u.)	gamma_rad_0_A (a.u.)
1.59	0.000144322	5.98374e-08	1.15134e-09	1.72701e-09
1.68	0.000130799	5.66734e-08	1.15134e-09	1.72701e-09
1.87	0.00010816	5.10071e-08	1.15134e-09	1.72701e-09
1.97	9.8767e-05	4.8451e-08	1.15134e-09	1.72701e-09
2.13	8.64378e-05	4.48064e-08	1.15134e-09	1.72701e-09
2.24	7.94769e-05	4.25437e-08	1.15134e-09	1.72701e-09
2.35	7.34769e-05	4.04298e-08	1.15134e-09	1.72701e-09
2.47	6.78062e-05	3.82542e-08	1.15134e-09	1.72701e-09
2.58	6.32467e-05	3.63514e-08	1.15134e-09	1.72701e-09
2.72	5.8129e-05	3.40231e-08	1.15134e-09	1.72701e-09
2.85	5.39024e-05	3.19297e-08	1.15134e-09	1.72701e-09
3.2	4.41356e-05	2.65025e-08	1.15134e-09	1.72701e-09
