# Supplementary material for: Unraveling the mechanism of tip-enhanced molecular energy transfer
Source: Commun Chem. 2024 Feb 15;7:32. doi: 10.1038/s42004-024-01118-1 (PMC10869822; doi:10.1038/s42004-024-01118-1)
Supplement: Supplementary file 5 — Supplementary Data 2 [file 42004_2024_1118_MOESM5_ESM.zip]

Archive with 13 entries (13 files):
- PdPc_H2Pc_2.35_gamess.xyz
- PdPc_H2Pc_2.24_gamess.xyz
- PdPc_H2Pc_2.13_gamess.xyz
- PdPc_H2Pc_1.68_gamess.xyz
- __MACOSX/._PdPc_H2Pc_1.68_gamess.xyz
- PdPc_H2Pc_1.97_gamess.xyz
- PdPc_H2Pc_2.58_gamess.xyz
- PdPc_H2Pc_1.87_gamess.xyz
- PdPc_H2Pc_2.47_gamess.xyz
- PdPc_H2Pc_2.72_gamess.xyz
- PdPc_H2Pc_1.59_gamess.xyz
- PdPc_H2Pc_3.2_gamess.xyz
- PdPc_H2Pc_2.85_gamess.xyz
