# Supplementary material for: Unraveling the mechanism of tip-enhanced molecular energy transfer
Source: Commun Chem. 2024 Feb 15;7:32. doi: 10.1038/s42004-024-01118-1 (PMC10869822; doi:10.1038/s42004-024-01118-1)
Supplement: Supplementary file 5 — Supplementary Data 2 [file 42004_2024_1118_MOESM5_ESM.zip › PdPc_H2Pc_2.47_gamess.xyz]

115
PdPc_H2Pc for gamess input, intermolecular distance 2.47
Pd   -4.66074   -2.69207    0.00000
C    -7.36557    0.58022    0.00000
C    -6.14357    1.28590    0.00000
C    -6.11651    2.68269    0.00000
H    -5.16672    3.21931    0.00000
C    -7.34038    3.35595    0.00000
H    -7.35522    4.44813    0.00000
C    -8.56079    2.65116    0.00000
H    -9.49938    3.20986    0.00000
C    -8.58912    1.25463    0.00000
H    -9.52852    0.70002    0.00000
C    -7.02982   -0.84278    0.00000
C    -5.07946    0.28350    0.00000
N    -5.66095   -0.95965    0.00000
N    -3.78446    0.58078    0.00000
C    -7.93304   -5.39691    0.00000
C    -8.63871   -4.17490    0.00000
C   -10.03551   -4.14785    0.00000
H   -10.57212   -3.19806    0.00000
C   -10.70877   -5.37172    0.00000
H   -11.80095   -5.38655    0.00000
C   -10.00397   -6.59212    0.00000
H   -10.56267   -7.53071    0.00000
C    -8.60745   -6.62045    0.00000
H    -8.05283   -7.55985    0.00000
C    -6.51004   -5.06115    0.00000
C    -7.63632   -3.11079    0.00000
N    -6.39316   -3.69229    0.00000
N    -7.93359   -1.81580    0.00000
C    -1.95591   -5.96438    0.00000
C    -3.17791   -6.67005    0.00000
C    -3.20497   -8.06685    0.00000
H    -4.15476   -8.60346    0.00000
C    -1.98110   -8.74010    0.00000
H    -1.96626   -9.83228    0.00000
C    -0.76069   -8.03531    0.00000
H     0.17790   -8.59400    0.00000
C    -0.73236   -6.63879    0.00000
H     0.20704   -6.08417    0.00000
C    -2.29166   -4.54138    0.00000
C    -4.24202   -5.66765    0.00000
N    -3.66053   -4.42450    0.00000
N    -5.53702   -5.96493    0.00000
C    -1.38844    0.01275    0.00000
C    -0.68277   -1.20924    0.00000
C     0.71403   -1.23630    0.00000
H     1.25064   -2.18609    0.00000
C     1.38729   -0.01243    0.00000
H     2.47947    0.00240    0.00000
C     0.68249    1.20797    0.00000
H     1.24119    2.14656    0.00000
C    -0.71403    1.23631    0.00000
H    -1.26865    2.17570    0.00000
C    -2.81144   -0.32300    0.00000
C    -1.68516   -2.27336    0.00000
N    -2.92832   -1.69186    0.00000
N    -1.38789   -3.56835    0.00000
H   -28.48387   -2.18693    0.00000
H   -30.23761   -3.19722    0.00000
C   -32.05683    0.57254    0.00000
C   -30.83891    1.27547    0.00000
C   -30.80797    2.67032    0.00000
H   -29.85800    3.20709    0.00000
C   -32.03315    3.34614    0.00000
H   -32.04739    4.43848    0.00000
C   -33.25233    2.64250    0.00000
H   -34.19103    3.20130    0.00000
C   -33.28007    1.24356    0.00000
H   -34.22008    0.68953    0.00000
C   -31.69189   -0.85001    0.00000
C   -29.78969    0.24772    0.00000
N   -30.33406   -1.00598    0.00000
N   -28.49372    0.58024    0.00000
C   -32.62823   -5.39508    0.00000
C   -33.33592   -4.16932    0.00000
C   -34.73562   -4.14503    0.00000
H   -35.27101   -3.19469    0.00000
C   -35.40648   -5.36641    0.00000
H   -36.49856   -5.38237    0.00000
C   -34.70021   -6.58971    0.00000
H   -35.26007   -7.52750    0.00000
C   -33.30703   -6.61941    0.00000
H   -32.75169   -7.55821    0.00000
C   -31.20793   -5.08092    0.00000
C   -32.35363   -3.09645    0.00000
N   -31.11791   -3.70603    0.00000
N   -32.62824   -1.80578    0.00000
C   -26.66465   -5.95669    0.00000
C   -27.88257   -6.65962    0.00000
C   -27.91351   -8.05447    0.00000
H   -28.86348   -8.59124    0.00000
C   -26.68833   -8.73029    0.00000
H   -26.67409   -9.82263    0.00000
C   -25.46915   -8.02665    0.00000
H   -24.53045   -8.58544    0.00000
C   -25.44141   -6.62772    0.00000
H   -24.50140   -6.07367    0.00000
C   -27.02959   -4.53414    0.00000
C   -28.93179   -5.63187    0.00000
N   -28.38742   -4.37817    0.00000
N   -30.22776   -5.96439    0.00000
C   -26.09325    0.01092    0.00000
C   -25.38556   -1.21483    0.00000
C   -23.98586   -1.23913    0.00000
H   -23.45047   -2.18946    0.00000
C   -23.31500   -0.01775    0.00000
H   -22.22292   -0.00177    0.00000
C   -24.02127    1.20555    0.00000
H   -23.46141    2.14335    0.00000
C   -25.41445    1.23525    0.00000
H   -25.96979    2.17406    0.00000
C   -27.51355   -0.30323    0.00000
C   -26.36785   -2.28770    0.00000
N   -27.60357   -1.67812    0.00000
N   -26.09324   -3.57836    0.00000
